# Supplementary material for: Designing Multistimuli-Responsive Anisotropic Bilayer Hydrogel Actuators by Integrating LCST Phase Transition and Photochromic Isomerization
Source: Polymers (Basel). 2023 Feb 3;15(3):786. doi: 10.3390/polym15030786 (PMC9918905; doi:10.3390/polym15030786)
Supplement: Supplementary file 1 [file polymers-15-00786-s001.zip]

Archive with 1 entries (1 files):
- polymers-2183954-supplementary.pdf
